# Supplementary material for: Seasonal Dynamics of Water Use Strategy of Two Salix Shrubs in Alpine Sandy Land, Tibetan Plateau
Source: PLoS One. 2016 May 31;11(5):e0156586. doi: 10.1371/journal.pone.0156586 (PMC4887004; doi:10.1371/journal.pone.0156586)
Supplement: S1 File — (XLS) [file pone.0156586.s001.xls]

## Sheet: Daily precipitation
Date	Precipitation (mm)
2014-05-17	0.2
2014-05-22	2.5
2014-05-24	5
2014-05-28	0.8
2014-05-29	0.3
2014-06-08	0.5
2014-06-09	0.1
2014-06-10	2.5
2014-06-11	4.1
2014-06-12	18.9
2014-06-13	5.5
2014-06-14	5.8
2014-06-20	0.2
2014-06-24	11.2
2014-06-27	9.2
2014-06-28	0.2
2014-06-29	3.1
2014-06-30	0.3
2014-07-02	0.1
2014-07-03	0.4
2014-07-07	3.1
2014-07-08	6.4
2014-07-09	1.3
2014-07-10	0.3
2014-07-11	0.3
2014-07-12	0.3
2014-07-13	0.1
2014-07-14	0.1
2014-07-19	1.5
2014-07-20	2
2014-07-21	8
2014-07-22	9.4
2014-07-23	4.5
2014-08-06	0.6
2014-08-07	0.3
2014-08-08	0.2
2014-08-09	0.2
2014-08-10	5.5
2014-08-11	0.1
2014-08-12	2.1
2014-08-20	0.6
2014-08-21	8.9
2014-08-22	2.9
2014-08-23	0.1
2014-08-25	0.7
2014-08-29	0.2
2014-08-31	6.3
2014-09-01	0.3
2014-09-04	0.3

## Sheet: Soil water content
Salix psammophila		g Kg-1			Salix cheilophila		g Kg-1
Depth	2014-05-26	2014-07-15	2014-09-10		Depth	2014-05-26	2014-07-15	2014-09-10
10 cm	55.7692	86.3084	73.4413		10 cm	67.3854	64.8191	51.3502
	33.8024	63.178	100.947			41.675	108.407	64.9538
	41.0292	79.5294	60.4277			34.6454	86.6474	89.7086
	39.4894	56.6713	48.6943			38.3387	75.7919	76.0331
25 cm	45.4545	38.3275	97.4146		25 cm	30.157	69.6507	103.037
	53.549	58.2998	43.6102			44.5908	75.634	74.4498
	31.3842	83.9874	53.2915			83.3531	101.29	70.8317
	98.8449	59.2445	41.5138			86.117	80.3011	65.1252
50 cm	131.083	98.2208	197.858		50 cm	138.666	89.9888	35.2058
	162.549	136.314	190.065			85.2583	95.1781	51.895
	151.66	145.581	189.88			91.9482	120.315	20.5456
	47.1014	100.247	97.6431			103.746	116.156	60.3738
75 cm	76.7091	89.172	66.307		100 cm	179.979	197.292	102.627
	89.5227	66.8302	44.4674			155.393	109.836	118.786
	118.524	58.7641	67.8412			157.498	67.375	108.485
	57.6923	67.3244	47.8229			199.135	131.395	109.771
100 cm	189.026	151.264	126.757		150 cm	129.22	114.231	164.126
	88.3261	159.912	64.5797			113.494	48.9068	149.072
	231.585	156.827	75.5145			185.722	143.505	114.728
	148.02	147.999	115.582			181.994	134.756	150.232
150 cm	98.0999	187.094	203.681		200 cm	143.577	151.436	135.1
	165.979	154.13	189.818			156.089	112.696	121.204
	171.451	79.5738	123.244			156.981	113.393	147.39
	71.0737	106.769	132.525			122.179	72.1264	154.535

## Sheet: Stable isotope of D and 18O
Salix psammophila														Salix cheilohila
Soil water	‰						Xylem water	‰						Soil water	‰						Xylem water	‰						Rain water	‰		Ground water	‰
	2014-05-26		2014-07-15		2014-09-10		2014-05-26		2014-07-15		2014-09-10				2014-05-26		2014-07-15		2014-09-10		2014-05-26		2014-07-15		2014-09-10			δD	δ18O		2014-05-26		2014-07-15		2014-09-10
Soil depth	δD	δ18O	δD	δ18O	δD	δ18O	δD	δ18O	δD	δ18O	δD	δ18O		Soil depth	δD	δ18O	δD	δ18O	δD	δ18O	δD	δ18O	δD	δ18O	δD	δ18O		-29.3165	-4.11947		δD	δ18O	δD	δ18O	δD	δ18O
10 cm	-22.5359	1.47208	-15.5814	-0.892725	-21.3516	-1.40294	-71.7155	-8.53464	-49.8288	-5.22666	-77.4582	-9.14092		10 cm	-20.051	0.832428	-10.7393	1.22511	-25.5089	-1.81715	-71.3668	-8.72855	-55.0339	-6.52315	-81.1867	-10.5772		-30.898	-4.08839		-57.7331	-7.46746	-57.0039	-7.60785	-56.1677	-7.68502
	-22.105	1.92243	-12.5303	-0.652185	-25.5869	-2.10538	-59.8763	-7.12621	-49.3192	-5.36942	-69.3287	-7.56355			-27.8886	-0.23512	-16.8906	-0.460066	-24.6124	-2.71097	-55.6645	-6.30392	-64.6307	-7.39817	-86.8818	-11.4378		-28.6931	-4.02623		-57.9181	-7.49318	-56.7836	-7.57249	-56.1206	-7.60785
	-27.7136	1.77131	-19.0439	-1.36843	-26.1707	-2.26719	-67.6384	-7.7151	-63.9812	-7.37201	-77.4762	-9.11741			-35.0184	-0.627022	-20.165	-1.5966	-24.4646	-1.82479	-58.6442	-7.07881	-58.2201	-6.78094	-79.3025	-10.0795		-53.0218	-7.42995		-57.7973	-7.53391	-56.3441	-7.4546	-58.0892	-7.81684
	-23.4762	1.59277	-14.3282	-1.16901	-23.6808	-1.17344	-68.9786	-8.3938	-57.756	-6.81237	-66.4961	-7.94754			-38.5828	-2.56365	-9.541	0.520537	-26.0383	-1.94421	-56.7919	-6.21106	-56.6507	-6.47864	-77.9442	-9.67878		-53.0368	-7.59392
25 cm	-45.6423	-4.13585	-49.079	-6.07911	-32.5061	-2.5605								25 cm	-45.0338	-4.35834	-28.7735	-2.9137	-36.7194	-3.1057								-53.5158	-7.62929
	-43.8858	-3.95419	-38.6109	-3.64206	-43.4322	-4.56776									-44.8967	-4.61693	-36.411	-2.83957	-34.6051	-3.59715								-70.3359	-9.5905
	-54.025	-6.36076	-32.4194	-2.76753	-51.6876	-5.67943									-60.0484	-7.01483	-35.9495	-4.08976	-41.0789	-4.85845								-70.8727	-9.88522
	-46.616	-4.68187	-33.5685	-2.89908	-44.0137	-4.15019									-55.2376	-6.39369	-36.7927	-4.26883	-44.7626	-4.384								-70.6118	-9.75768
50 cm	-88.0091	-11.2668	-78.5028	-11.2866	-76.088	-9.31444								50 cm	-84.6049	-10.6973	-69.197	-8.98827	-67.9018	-8.39527								-4.24803	0.472288
	-81.6327	-10.6238	-78.8671	-10.4827	-70.1385	-8.7435									-66.181	-8.05695	-70.0976	-8.39418	-50.6552	-4.73669								-4.29564	0.312856
	-79.8639	-10.4564	-82.0153	-10.8666	-81.2021	-10.2324									-84.0777	-10.914	-74.8217	-10.1357	-72.528	-8.86626								-3.56804	0.496312
	-77.8343	-9.98899	-63.6379	-8.02383	-60.1661	-6.88065									-85.9633	-11.4134	-76.7581	-9.97033	-79.2602	-9.99464								-86.5605	-12.6263
75 cm	-88.8629	-11.6322	-88.252	-12.2298	-84.2979	-10.865								100 cm	-87.062	-11.7465	-78.6675	-10.5951	-83.0467	-10.8139								-86.5864	-12.599
	-87.1353	-11.6148	-80.0671	-10.7726	-80.6851	-10.4586									-87.5643	-11.6394	-83.7564	-11.0525	-76.4866	-9.88638								-86.8317	-12.4788
	-94.3778	-12.5589	-85.0725	-11.4847	-83.7735	-10.6198									-95.3258	-12.7816	-76.922	-10.4064	-80.1971	-9.98013								-7.03529	-3.3235
	-90.7205	-11.9261	-78.3166	-10.5189	-73.5293	-9.22041									-86.6259	-11.6724	-82.6953	-11.2037	-85.7041	-11.1531								-8.24727	-3.1062
100 cm	-88.6409	-11.7454	-82.4333	-11.0017	-80.6883	-10.2638								150 cm	-89.7045	-12.118	-75.9846	-10.3716	-86.754	-11.9177								-7.13982	-3.06252
	-83.8533	-11.2831	-85.7242	-11.4533	-72.6898	-8.75581									-94.8666	-12.9941	-82.4382	-10.9658	-69.6002	-9.40199								-15.7945	-3.07344
	-103.279	-13.5223	-86.8534	-11.4607	-84.7103	-11.0944									-110.495	-14.9071	-73.1171	-10.3116	-77.3316	-10.046								-16.1174	-2.95441
	-91.0813	-12.2915	-79.8515	-10.8927	-81.7022	-10.7955									-94.5397	-12.7248	-81.4323	-10.9025	-79.8897	-10.5125								-15.5802	-3.17281
150 cm	-82.2933	-11.0402	-76.4245	-10.3023	-91.5425	-12.3908								200 cm	-87.5228	-11.9751	-72.2636	-9.96138	-83.7702	-11.3027
	-81.6837	-11.1219	-74.9645	-10.3508	-77.2119	-10.219									-117.859	-15.7573	-76.5421	-10.0325	-77.5006	-10.2737
	-82.324	-11.2096	-82.7796	-11.2759	-115.904	-15.4045									-100.752	-13.7814	-72.0478	-9.72175	-74.0363	-10.0114
	-81.0453	-11.2811	-80.8208	-11.3626	-83.6635	-10.959									-84.956	-11.6693	-76.5815	-10.3327	-72.4287	-9.78593

## Sheet: Root length and mass density
2014-07-15														2014-07-17
Salix psammophila														Salix cheilophila
Root length density		m m-3												Root length density		m m-3
Soil depth	0-10cm	10-20cm	20-30cm	30-40cm	40-50cm	50-60cm	60-70cm	70-80cm	80-90cm	90-100cm	100-110cm			Soil depth	0-10cm	10-20cm	20-30cm	30-40cm	40-50cm	50-60cm	60-70cm	70-80cm	80-90cm	90-100cm	100-110cm	110-120cm
Diameter	>5mm													Diameter	>5mm
	0.13	0.1732	0.6964	0.3148	0.2552	0.1456	0.0956	0.0312	0.0452	0.0292	/				0.07	0.1188	0.1412	0.2528	0.058	0.0672	0.1568	0.194	0.148	0.076	0.0284	/
	0.2816	0.4096	0.536	0.3976	0.3568	0.1672	0.1312	0.05	0.056	0.058	/				0.0432	0.0472	0.2144	0.1048	0.0632	0.0508	0.2208	0.3284	0.1588	0.09	0.046	/
	0.0964	0.2732	0.4368	0.5676	0.22	0.0996	0.0704	0.04	0.042	0.042	/				0.0884	0.0744	0.1052	0.08	0.048	0.06	0.18	0.25	0.14	0.06	0.024	/
Diameter	1-5mm													Diameter	1-5mm
	0.1504	0.9616	1.58	0.8476	0.5692	0.38	0.9712	0.6564	0.4216	0.3924	0.4252				0.416	1.01	0.8624	1.3216	0.6592	0.3652	0.8028	0.3788	0.2884	0.132	0.196	0.116
	0.2144	1.2548	1.2228	0.642	0.4684	0.3076	0.7948	0.262	0.2332	0.4336	0.29				1.0868	1.586	0.6388	0.3968	0.2404	0.1896	1.224	0.472	0.1028	0.236	0.1592	0.1
	0.4076	0.8428	0.9244	0.7276	0.6644	0.8068	0.7416	0.2472	0.2688	0.2524	0.2268				0.4464	1.2584	0.67	0.34	0.21	0.28	0.56	0.42	0.18	0.16	0.18	0.14
Diameter	<1mm													Diameter	<1mm
	3.0412	3.7732	2.3792	1.6572	0.732	0.7212	0.868	0.7208	0.4368	0.5476	0.6232				4.88	2.6832	1.0192	1.2096	0.88	0.4968	0.7948	0.7024	0.6272	0.2416	0.2364	/
	2.7804	3.1736	2.5248	1.2108	0.7468	0.6844	0.4436	0.3168	0.2612	0.222	0.42				4.6784	2.3276	1.0176	0.8112	0.4504	0.3788	0.8132	0.5248	0.4724	0.3	0.27	/
	2.3664	3.176	2.0636	1.47	0.9836	1.7124	0.9524	0.4924	0.4936	0.246	0.3008				4.2104	2.502	1.0252	1.0756	0.4604	0.2828	0.4868	0.1356	0.11	0.18	0.21	/
Salix psammophila														Salix cheilophila
Root mass density		g m-3												Root mass density		g m-3
Soil depth	0-10cm	10-20cm	20-30cm	30-40cm	40-50cm	50-60cm	60-70cm	70-80cm	80-90cm	90-100cm	100-110cm			Soil depth	0-10cm	10-20cm	20-30cm	30-40cm	40-50cm	50-60cm	60-70cm	70-80cm	80-90cm	90-100cm	100-110cm	110-120cm
Diameter	>5mm													Diameter	>5mm
	122.26	89.64	202.8	71.4	23	7.74	12.04	7.44	5.2	3.84	/				5.84	23.16	18.72	44.76	29.02	17.52	69.04	46.6	25.72	20.98	20.12	/
	136.92	109	172.88	64.8	33.04	14.4	17.48	5.53	6.8	4.48	/				6.16	14.92	23.16	30.84	32.64	25.16	95.08	73.28	16.74	12.87	10.24	/
	107.6	92.24	183.6	87.08	38.52	18.2	5.52	3.95	4.8	3.19	/				10.02	21.2	27.08	30.3	27.8	16.84	74.5	56.04	20.24	13.91	9	/
Diameter	1-5mm													Diameter	1-5mm
	5.56	29.96	58.4	35.04	20.44	15.04	34.92	15.96	9.04	7	12.44				13.16	36.68	14.6	17.12	10.6	13.56	20.06	13.42	5.08	3.61	4.02	3.32
	7.96	44.44	40.04	21.92	16.44	15.12	28.8	10.12	6.08	4.28	8.14				18.92	43.76	20.08	9.12	4.8	6.48	24.32	14.96	4.68	2.64	3.04	2.64
	10.4	32.72	45.8	28.12	14.68	10.4	24.28	6.44	5.28	5.44	7.56				11.96	39.88	25	15.36	5.68	7.32	23.84	12.06	3.38	2.45	5.24	4.12
Diameter	<1mm													Diameter	<1mm
	27.48	42.72	37.48	18.44	11.12	14.72	12.24	11.44	7.28	8.2	9.12				34.64	22.32	6.88	13.36	7.08	4.72	9.52	6.72	4.6	2.6	2.16	/
	18.64	34	25.68	17.84	6.8	8.2	15.26	4.12	3.48	3	7.4				33.56	25.48	9.2	7.04	4.76	5.88	6.8	5.28	3.84	2.92	2.52	/
	22.44	26.44	32.36	22.16	18.6	12.16	9.14	6.76	4.32	3.44	5.08				35.08	33.04	12.68	16.32	4.56	1.2	4.44	1.12	2.48	2.28	1.8	/

## Sheet: Stable isotope of 13C and WUE
Leaf C isotope		d13C (‰)						WUE	μmolCO2 mmol-1H2O
Salix psammophila				Salix cheilophila				Salix psammophila				Salix cheilophila
2014-05-26	2014-07-15	2014-09-10		2014-05-26	2014-07-15	2014-09-10		2014-05-26	2014-07-15	2014-09-10		2014-05-26	2014-07-15	2014-09-10
-25.234	-26.376	-27.07		-25.887	-28.333	-28.408		10.1321	8.93944	8.22387		9.40476	6.91717	6.83421
-25.13	-26.585	-27.113		-26.002	-28.141	-28.489		10.2358	8.72165	8.10824		9.30335	7.11421	6.75124
-25.326	-26.524	-27.192		-25.94	-28.279	-28.53		10.0283	8.79425	8.00994		9.39574	6.96903	6.70976
-25.112	-26.813	-27.277		-25.579	-28.521	-28.53		10.2565	8.4935	8.00608		9.76908	6.72013	6.70976
